# Supplementary material for: The kallikrein–kinin pathway as a mechanism for auto-control of brown adipose tissue activity
Source: Nat Commun. 2020 May 1;11:2132. doi: 10.1038/s41467-020-16009-x (PMC7195474; doi:10.1038/s41467-020-16009-x)
Supplement: Supplementary file 4 — Source Data [file 41467_2020_16009_MOESM4_ESM.xlsx]

## Sheet: Labels
Green label is used for mRNA measurement
Blue label is used for protein quantification
Orange label is used for histological quantification
Purple label is used for tissue/plasma measurement
Grey label is used for in vivo measurement

## Sheet: Figure 1B
		Room temperature								Room temperature					4ºC
iBAT	Kng1	0	0	0	0	0		iBAT	Kng1	0	0	0	0	0	0	0	0	0	0
iBAT	Kng2 HMWK	0.008376	0.003363	0.014344	0.010282	0.008229		iBAT	Kng2 HMWK	0.552	0.416	0.65	0.989	1.04	1.14	2.98	2.54	2.53	2.22
iBAT	Kng2 LMWK	0.047347	0.038325	0.065786	0.035026	0.043644		iBAT	Kng2 LMWK	3.12	4.74	2.98	3.37	5.52	9.68	9.44	14.8	12.3	10
iWAT	Kng1	0.0199426	0	0	0.00846588	0		iWAT	Kng1	1.49	0.00909	13.3	0.631	0.00909	0.427	0.00909	30.9	0.437	7.4
iWAT	Kng2 HMWK	0.004719	0.002273		0.002266	0.004126		iWAT	Kng2 HMWK	0.352	0.169	0.387	0.169	0.307	0.553	0.749	0.295	0.504	0.115
iWAT	Kng2 LMWK	0.00173891	0.00537738		0.00231773	0.00301301		iWAT	Kng2 LMWK	0.12956	0.40065	0.65422	0.172684	0.22449	15.72	7.8679	4.0173	6.3861	2.7615
Liver	Kng1	6.35317	9.81823	7.27433	5.92976	6.71696		Liver	Kng1	336	774	916	816	625	766	1270	823	633	874
Liver	Kng2 HMWK	0.018481	0.015387	0.041021	0.020966	0.029298		Liver	Kng2 HMWK	0.978	1.21	5.17	2.88	2.73	2.77	3.53	4.39	1.94	2.4
Liver	Kng2 LMWK	0.078688	0.092446	0.062787	0.050263	0.060109		Liver	Kng2 LMWK	4.16	7.29	7.91	6.92	5.59	7.77	10.7	10.5	8.19	7.03

## Sheet: Figure 1C
		KNG2 BAT								KNG2 iWAT
		22ºC	4ºC							22ºC	4ºC
		0.455339	0.951805							12.9039	15.562
		0.311682	2.67484							11.419	19.6669
		0.094005	6.96136							10.2	21.6164

## Sheet: Figure 1D
			Kng1 Plasma								Kng2 Plasma
			22ºC	4ºC							22ºC	4ºC
			9.97934	5.29585							12.55	17.5593
			6.35763	7.27781							13.0423	17.7032
			4.27946								13.9915	18.1377
			5.68618	5.39815							15.4608	15.8453

## Sheet: Figure 2A
Kng2 HM primary brown adipocyte					Kng2 LM primary brown adipocyte
D4	D6	D8	D10		D4	D6	D8	D10
0.995461	3.20119	2.30153	1.33509		1.21635	8.55174	10.2406	5.02039
1.01453	4.6526	1.26443	1.73643		0.793746	8.23564	6.61213	5.97579
0.990006	3.64892	1.85972			0.989902	7.12383	8.10846
	4.45899		1.50609			7.32668		7.08342
			0.989401					6.53745

## Sheet: Figure 2B
Kng2 HM primary brown adipocyte					Kng2 LM primary brown adipocyte					Ucp1 primary brown adipocyte
CTL	cAMP	NE	CL		CTL	cAMP	NE	CL		CTL	cAMP	NE	CL
0.974368	0.744032	2.00401	2.30564		0.859179	0.740451	1.12362	1.07541		0.028654	9.53072	7.92652	6.93779
1.00468	1.3133	1.49025	1.4253		0.988382	0.854294	1.19641	1.22616		0.036798	11.359	9.90006	5.63163
0.91867	1.08246	1.93841	1.55341		1.15045	0.887021	1.01486	1.27989		0.518727	94.2352	32.9568	30.8925
1.10228	1.61479	1.44865	1.50963		1.00199	0.293247	0.902911	1.01721		3.41582	96.7339		39.3729
Primary brown adipocytes
CTL	cAMP	NE	CL
1.30384	2.86179	2.07255	2.04864
1.21809	2.16863	2.11588	1.95519
1.64486	2.07057	1.99276	1.86214

## Sheet: Figure 2C
	Kng2 HM primary white adipocyte							Kng2 LM primary white adipocyte							Ucp1 primary white adipocyte
ctl - rosi	0.830114			1.35723	0.812653		ctl - rosi	1.51756			0.924247	0.558192		ctl - rosi	0.156335	0.129686	1.99026	2.46567	0.780431	0.477627
ctl + rosi	1.65285			2.53705	5.3511		ctl + rosi	2.72918			4.9018	3.03015		ctl + rosi	33.4661		42.06	55.1862	60.625	82.5446
Primary white adipocyte
CTL	cAMP	CL
1.08106	2.19346	1.30495
0.66647	1.75412	1.41835
0.656263	2.32002	1.19563

## Sheet: Figure 3A
Kng2	AUx10-8	BN				BN/Ka
iBAT	22d 27 ºC	0	0	0	0	0.619	4.83	2.151	2.533
iBAT	24h 4 ºC	1.28	1.305	4.39	1.982	14	7.75	6.871	9.512
iBAT	22d 4 ºC	1.321	0.276	0.19	1.17	20.1216	30.3794	28.12	26.501

## Sheet: Figure 3B
	HMWKII
	BN	BN/Ka
	92.19	3.44
	90.05	1.77
	80.68	3.9

## Sheet: Figure 3D
	UCP1
	BN	BN/Ka
	0.15739	2.2584
	0.3231	1.6598
	0.21673	1.827
	0.5969	1.922
	Total protein
	BN	BN/Ka
	1.58505	5.76912
	4.70564	4.19317
	1.03223	3.41633
	2.04297	4.45931

[truncated: 37 more sheets: Figure 3E, Figure 4A, Figure 4B, Figure 5A, Figure 5B, Figure 5C, Figure 5D, Figure 5E, Figure 6B, Figure 6C, Figure 7B, Figure 7C, Figure 8A, Figure 8B, Figure 9A, Figure 9B, Figure 9C, Figure 9D, Figure 9E, Figure 9F …]
